# Supplementary material for: Dynophore-Based Approach in Virtual Screening: A Case of Human DNA Topoisomerase IIα
Source: Int J Mol Sci. 2021 Dec 15;22(24):13474. doi: 10.3390/ijms222413474 (PMC8703789; doi:10.3390/ijms222413474)
Supplement: Supplementary file 1 [file ijms-22-13474-s001.zip]

Archive with 2 entries (2 files):
- Supplementary Material.pdf
- Supplementary Material_video.wmv
